# Supplementary material for: Fast Bayesian inference in large Gaussian graphical models
Source: Biometrics. 2019 May 6;75(4):1288–98. doi: 10.1111/biom.13064 (PMC6916355; doi:10.1111/biom.13064)
Supplement: Supplementary file 2 — Supplementary Information [file BIOM-75-1288-s002.zip]

Archive with 23 entries (22 files):
- suppCode/
- suppCode/prec_random_prob0pt1_Gwishart_b4_p50.RData
- suppCode/prec_hub_size10_Gwishart_b4_p50.RData
- suppCode/prec_cluster_size10_Gwishart_b4_p50.RData
- suppCode/glioblastoma_data_505_14827.RData
- suppCode/README.txt
- suppCode/05_stability_script_simulations.r
- suppCode/04_estimation_script_simulations.r
- suppCode/06_glioblastoma_script.r
- suppCode/prec_band1_Gwishart_b4_p50.RData
- suppCode/prec_random_prob0pt1_Gwishart_b4_p25.RData
- suppCode/prec_hub_size10_Gwishart_b4_p25.RData
- suppCode/prec_cluster_size10_Gwishart_b4_p25.RData
- suppCode/prec_band1_Gwishart_b4_p25.RData
- suppCode/01_Bayesian_script_precisions.r
- suppCode/04_estimation_script_precisions.r
- suppCode/03_robustness_script_simulations_contaminatedGaussians.r
- suppCode/03_robustness_script_simulations_multivariatet.r
- suppCode/03_robustness_script_simulations_logNormal.r
- suppCode/00_functions_needed.r
- suppCode/02_nonBayesian_script_simulations.r
- suppCode/02_nonBayesian_script_precisions.r
- suppCode/01_Bayesian_script_simulations.r
