# Supplementary material for: Fast Bayesian inference in large Gaussian graphical models
Source: Biometrics. 2019 May 6;75(4):1288–98. doi: 10.1111/biom.13064 (PMC6916355; doi:10.1111/biom.13064)
Supplement: Supplementary file 2 — Supplementary Information [file BIOM-75-1288-s002.zip › suppCode/README.txt]

We include R scripts and functions, as well as data that were used to generate the results of the manuscript and the Web-based Supplementary Materials.

In particular:

(i) for reproducing the results of the Bayesian comparison in Section 5.1, we provide the files:
	- "01_Bayesian_script_precisions.r"
	- "01_Bayesian_script_simulations.r"

(ii) for reproducing the results of the non-Bayesian comparison in Section 5.2, we provide the files:
	- "02_nonBayesian_script_precisions.r"
	- "02_nonBayesian_script_simulations.r"

(iii) for reproducing the results of the robustness study in Section 5.3, we provide the files:
	- "03_robustness_script_simulations_multivariatet.r"
	- "03_robustness_script_simulations_contaminatedGaussians.r"
	- "03_robustness_script_simulations_logNormal.r"

(iv) for reproducing the results of the estimation comprison in Web Appendix I, we provide the files:
	- "04_estimation_script_precisions.r"
	- "04_estimation_script_simulations.r"

(v) for reproducing the results of the reproducibility study in Web Appendix J, we provide the files:
	- "05_stability_script_simulations.r"

(vi) for reproducing the results of the Glioblastoma data example in Section 6, we provide the files:
	- "06_glioblastoma_script.r"
