# Supplementary material for: Fast Bayesian inference in large Gaussian graphical models
Source: Biometrics. 2019 May 6;75(4):1288–98. doi: 10.1111/biom.13064 (PMC6916355; doi:10.1111/biom.13064)
Supplement: Supplementary file 2 — Supplementary Information [file BIOM-75-1288-s002.zip › suppCode/05_stability_script_simulations.r]

#############################################################################
#
# Title: script to run the reproducibility simulation
#
# Author: Gwenael G.R. Leday
#
#############################################################################

# Clean environment
rm(list=ls())
gc()

# Working directory
setwd("mywd")

# Libraries
library(GeneNet)
library(rags2ridges)
library(FastGGM)
library(saturnin)
library(beam)
library(matrixStats)

# Functions needed
source("00_functions_needed.r")

# Load Data
load("glioblastoma_data_505_14827.RData")

# Keep top 500 most variables genes
allvars <- colVars(dat)
datsub <- dat[, allvars >= sort(allvars, decreasing=TRUE)[500]]


########################
#### START SIMULATION
########################

n <- nrow(datsub)
p <- ncol(datsub)
nsamples <- 50
nbEdges <- 0.5*p*(p-1)

# P-values/probabilities
pvalsBeam1 <- probSaturnin1 <- pvalsGeneNet1 <- pvalsFastGGM1 <- matrix(NA, nbEdges, nsamples)
pvalsBeam2 <- probSaturnin2 <- pvalsGeneNet2 <- pvalsFastGGM2 <- matrix(NA, nbEdges, nsamples)

# Timing
timing <- matrix(NA, nsamples, 4)
colnames(timing) <- c("beam", "Saturnin", "GeneNet", "FastGGM")

for(ii in 1:nsamples){

cat("############ nsamples = ", ii, "\n")

	## Unbalanced splitting of the data
	idx <- sample(n, round(n/2), replace=FALSE)
	X1 <- datsub[idx, ]
	X2 <- datsub[-idx, ]

	###---------------------------------------------------------------------------###
	###                                 beam
	###---------------------------------------------------------------------------###

	ptBeam1 <- proc.time()

	# Bayesian shrinkage estimation
	resShrink1 <- beam(X1, type="conditional", return.only=c("cor", "BF", "prob"))

	# Timing
	timing[ii,1] <- (proc.time() - ptBeam1)[3]

	# Bayesian shrinkage estimation
	resShrink2 <- beam(X2, type="conditional", return.only=c("cor", "BF", "prob"))

	# Tail probabilities
	pvalsBeam1[,ii] <- resShrink1@table[,"p_tail_prob"]
	pvalsBeam2[,ii] <- resShrink2@table[,"p_tail_prob"]


	###---------------------------------------------------------------------------###
	###                                  Saturnin
	###---------------------------------------------------------------------------###

	ptSaturnin <- proc.time()

	# Saturnin
	W <- lweights_gaussian(X1)
	resSaturnin1 <- edge.prob(W, log = TRUE, account.prior = TRUE, q0 = 0.5)

	# Timing
	timing[ii,2] <- (proc.time() - ptSaturnin)[3]

	# Saturnin
	W <- lweights_gaussian(X2)
	resSaturnin2 <- edge.prob(W, log = TRUE, account.prior = TRUE, q0 = 0.5)

	# Ranks of edges
	probSaturnin1[,ii] <- resSaturnin1[upper.tri(resSaturnin1, diag = FALSE)]
	probSaturnin2[,ii] <- resSaturnin2[upper.tri(resSaturnin2, diag = FALSE)]


	###---------------------------------------------------------------------------###
	###                                  GeneNet
	###---------------------------------------------------------------------------###

	ptGeneNet <- proc.time()

	# GeneNet
	resGeneNet1 <- myGeneNet(tX=t(X1))

	# Timing
	timing[ii,3] <- (proc.time() - ptGeneNet)[3]

	# GeneNet
	resGeneNet2 <- myGeneNet(tX=t(X2))

	# Ranks of edges
	pvalsGeneNet1[,ii] <- resGeneNet1[,4]
	pvalsGeneNet2[,ii] <- resGeneNet2[,4]


	###---------------------------------------------------------------------------###
	###                                  FastGGM
	###---------------------------------------------------------------------------###

	ptFastGGM <- proc.time()

	# fastGGM
	resFastGGM1 <- FastGGM(x=X1)

	# Timing
	timing[ii,4] <- (proc.time() - ptFastGGM)[3]

	# fastGGM
	resFastGGM2 <- FastGGM(x=X2)

	# Ranks of edges
	pvalsFastGGM1[,ii] <- resFastGGM1$p_partialCor[upper.tri(resFastGGM1$p_partialCor, diag=FALSE)]
	pvalsFastGGM2[,ii] <- resFastGGM2$p_partialCor[upper.tri(resFastGGM2$p_partialCor, diag=FALSE)]


	# Save results
	save(
	pvalsBeam1,
	pvalsBeam2,
	probSaturnin1,
	probSaturnin2,
	pvalsGeneNet1,
	pvalsGeneNet2,
	pvalsFastGGM1,
	pvalsFastGGM2,
	timing,
	file="res_stability_p500_nsubsamp50.RData")


}
########################
#### END SIMULATION
########################


#############################################################################
#############################################################################
### 									plot results

# Load results
load("res_stability_p500_nsubsamp50.RData")

# reproducibility function
nbReproducibleEdges <- function(pvals1, pvals2, top=100, decreasing=FALSE){

	mythreshold <- function(x, top=top, mydecreasing){
		sort(x, decreasing=mydecreasing)[top]
	}

	thres1 <- apply(pvals1, 2, mythreshold, top=top, mydecreasing=decreasing)
	if(decreasing){
		matbin1 <- pvals1 >= matrix(thres1, nrow=nrow(pvals1), ncol=length(thres1), byrow=TRUE)
	}else{
		matbin1 <- pvals1 <= matrix(thres1, nrow=nrow(pvals1), ncol=length(thres1), byrow=TRUE)
	}

	thres2 <- apply(pvals2, 2, mythreshold, top=top, mydecreasing=decreasing)
	if(decreasing){
		matbin2 <- pvals2 >= matrix(thres2, nrow=nrow(pvals2), ncol=length(thres2), byrow=TRUE)
	}else{
		matbin2 <- pvals2 <= matrix(thres2, nrow=nrow(pvals2), ncol=length(thres2), byrow=TRUE)
	}

	print(colSums(matbin1))
	print(colSums(matbin2))

	return(sapply(1:ncol(matbin1), function(x){sum(matbin1[,x] & matbin2[,x])}))

}

# Ignore odd values returned by saturnin, i.e probabilities greater than 1 and lower than 0
probSaturnin1 <- apply(probSaturnin1, 2, function(x){ifelse(x>1 | x<0, 0, x)})
probSaturnin2 <- apply(probSaturnin2, 2, function(x){ifelse(x>1 | x<0, 0, x)})

xx1 <- nbReproducibleEdges(pvalsBeam1, pvalsBeam2, top=100, decreasing=FALSE)
xx2 <- nbReproducibleEdges(probSaturnin1, probSaturnin2, top=100, decreasing=TRUE)
xx3 <- nbReproducibleEdges(pvalsGeneNet1, pvalsGeneNet2, top=100, decreasing=FALSE)
xx4 <- nbReproducibleEdges(pvalsFastGGM1, pvalsFastGGM2, top=100, decreasing=FALSE)

# Colors
myred <- rgb(236,71,61, maxColorValue = 255)
myblue1 <- rgb(27,158,238, maxColorValue = 255)
myblue2 <- rgb(53,81,227, maxColorValue = 255)
mygreen <- rgb(98,191,99, maxColorValue = 255)
mymagenta <- rgb(188,114,208, maxColorValue = 255)


setEPS()
pdf("reproducibility_nbOverlap_top100.pdf")

par(mar=c(2,2.5,1.5,1.5)+0.1)
boxplot(cbind(xx1, xx2, xx3, xx4), names=c("beam", "Saturnin", "GeneNet", "FastGGM"), col = c(myred, "orange2", mygreen, mymagenta))

dev.off()
