# Supplementary material for: Fast Bayesian inference in large Gaussian graphical models
Source: Biometrics. 2019 May 6;75(4):1288–98. doi: 10.1111/biom.13064 (PMC6916355; doi:10.1111/biom.13064)
Supplement: Supplementary file 2 — Supplementary Information [file BIOM-75-1288-s002.zip › suppCode/04_estimation_script_simulations.r]

#############################################################################
#
# Title: script to run simulations for partial correlation estimation
#
# Author: Gwenael G.R. Leday
#
#############################################################################

# Clean environment
rm(list=ls())
gc()

# Working directory
setwd("mywd")

# Packages needed
library(Matrix)
library(mvtnorm)

## Install package
library(beam)
library(PRROC)
library(BDgraph)
library(saturnin)
library(corpcor)
library(fdrtool)
library(FastGGM)

# Functions needed
source("00_functions_needed.r")


########################
#### Function needed
########################
runSimulations <- function(n, p, nrep, namePrecision){


	########################
	#### Initialization
	########################

	# load precision matrix
	load(paste(namePrecision, ".RData", sep=""))

	# Vector of true edges
	indxM <- upper.tri(M, diag = FALSE)
	truepcor <- -cov2cor(M)[indxM]

	# inverse-covariance estimates
	estBeam <- estBeam50 <- estBeam100 <- estBDgraph1 <- estBDgraph2 <- estSaturnin <- estGeneNet <- estFastGGM <- matrix(NA, length(truepcor), nrep)

	# Timing
	timing <- matrix(NA, nrep, 6)
	colnames(timing) <- c("beam", "beamPlus", "bdmcmc", "rjmcmc", "GeneNet", "FastGGM")


	########################
	#### START SIMULATION
	########################

	pt1 <- proc.time()

	invM <- solve(M)
	truemcor100 <- cov2cor(invM)
	#idxperm <- c(1:13,sample(14:25))
	load("idxperm.RData")
	M50 <- M[idxperm,idxperm]
	truemcor50 <- cov2cor(solve(M50))

	for(ii in 1:nrep){

	print(ii)

		# Simulate data
		X <- mvtnorm:::rmvnorm(n, mean=rep(0,p), sigma=solve(M))


		###---------------------------------------------------------------------------###
		###                                 beam
		###---------------------------------------------------------------------------###

		ptBeam <- proc.time()

		# Bayesian shrinkage estimation
		fit <- beam(X = X, type="conditional", return.only="cor", verbose=FALSE)

		# Timing
		timing[ii,1] <- (proc.time() - ptBeam)[3]

		# partial correlation estimates
		estBeam[,ii] <- fit@table[,"p_cor"]


		###---------------------------------------------------------------------------###
		###                                 beam+
		###---------------------------------------------------------------------------###

		ptBeam <- proc.time()

		# Bayesian shrinkage estimation
		fit50 <- beam(X = X, type="conditional", return.only="cor", verbose=FALSE, D=truemcor50)

		# Timing
		timing[ii,2] <- (proc.time() - ptBeam)[3]

		# partial correlation estimates
		estBeam50[,ii] <- fit50@table[,"p_cor"]


		###---------------------------------------------------------------------------###
		###                                 beam++
		###---------------------------------------------------------------------------###

		ptBeam <- proc.time()

		# Bayesian shrinkage estimation
		fit100 <- beam(X = X, type="conditional", return.only="cor", verbose=FALSE, D=truemcor100)

		# Timing
		timing[ii,2] <- (proc.time() - ptBeam)[3]

		# partial correlation estimates
		estBeam100[,ii] <- fit100@table[,"p_cor"]


		###---------------------------------------------------------------------------###
		###                            BDgraph using bdmcmc
		###---------------------------------------------------------------------------###

		ptBDgraph1 <- proc.time()

		# BDgraph
		resBDgraph1 <- bdgraph(data = X, method = "ggm", algorithm = "bdmcmc", iter = 10000, burnin=5000)

		# Timing
		timing[ii,3] <- (proc.time() - ptBDgraph1)[3]

		# partial correlation estimates
		estBDgraph1[,ii] <- -cov2cor(resBDgraph1$K_hat)[indxM]


		###---------------------------------------------------------------------------###
		###                            BDgraph using rjmcmc
		###---------------------------------------------------------------------------###

		ptBDgraph2 <- proc.time()

		# BDgraph
		resBDgraph2 <- bdgraph(data = X, method = "ggm", algorithm = "rjmcmc", iter = 10000, burnin=5000)

		# Timing
		timing[ii,4] <- (proc.time() - ptBDgraph2)[3]

		# partial correlation estimates
		estBDgraph2[,ii] <- -cov2cor(resBDgraph2$K_hat)[indxM]


		###---------------------------------------------------------------------------###
		###                                  GeneNet
		###---------------------------------------------------------------------------###

		ptGeneNet <- proc.time()

		# GeneNet
		estGeneNet[,ii] <- -cov2cor(powcor.shrink(X, alpha=-1)[1:p,1:p])[indxM]

		# Timing
		timing[ii,5] <- (proc.time() - ptGeneNet)[3]


		###---------------------------------------------------------------------------###
		###                                  FastGGM
		###---------------------------------------------------------------------------###

		ptFastGGM <- proc.time()

		# fastGGM
		resFastGGM <- FastGGM(x=X)

		# Timing
		timing[ii,6] <- (proc.time() - ptFastGGM)[3]

		# partial correlation estimates
		estFastGGM[,ii] <- resFastGGM$partialCor[indxM]


		###---------------------------------------------------------------------------###
		###                                  Save Results
		###---------------------------------------------------------------------------###

		save(
		estBeam,
		estBeam50, 
		estBeam100,
		estBDgraph1,
		estBDgraph2,
		estGeneNet,
		estFastGGM,
		timing,
		truepcor,
		file=paste("res_norm_", namePrecision,"_n",n,".RData",sep=""))

	}

	proc.time() - pt1

	########################
	#### END SIMULATION
	########################
}


########################
#### Run simulations
########################

# Band 1 - n=50
runSimulations(n=25, p=25, nrep=50, namePrecision="prec_band1_Gwishart_b4_p25")
# Cluster - n=50
runSimulations(n=25, p=25, nrep=50, namePrecision="prec_cluster_size10_Gwishart_b4_p25")
# hub - n=50
runSimulations(n=25, p=25, nrep=50, namePrecision="prec_hub_size10_Gwishart_b4_p25")
# random - n=50
runSimulations(n=25, p=25, nrep=50, namePrecision="prec_random_prob0pt1_Gwishart_b4_p25")

# Band 1 - n=100
runSimulations(n=50, p=25, nrep=50, namePrecision="prec_band1_Gwishart_b4_p25")
# Cluster - n=100
runSimulations(n=50, p=25, nrep=50, namePrecision="prec_cluster_size10_Gwishart_b4_p25")
# hub - n=100
runSimulations(n=50, p=25, nrep=50, namePrecision="prec_hub_size10_Gwishart_b4_p25")
# random - n=100
runSimulations(n=50, p=25, nrep=50, namePrecision="prec_random_prob0pt1_Gwishart_b4_p25")

# Band 1 - n=25
runSimulations(n=10, p=25, nrep=50, namePrecision="prec_band1_Gwishart_b4_p25")
# Cluster - n=25
runSimulations(n=10, p=25, nrep=50, namePrecision="prec_cluster_size10_Gwishart_b4_p25")
# hub - n=25
runSimulations(n=10, p=25, nrep=50, namePrecision="prec_hub_size10_Gwishart_b4_p25")
# random - n=25
runSimulations(n=10, p=25, nrep=50, namePrecision="prec_random_prob0pt1_Gwishart_b4_p25")


#################################################################################
###                                 BOXPLOTS
#################################################################################


# Colors
myred <- rgb(236,71,61, maxColorValue = 255)
myred2 <- rgb(243,137,131, maxColorValue = 255)
myblue1 <- rgb(27,158,238, maxColorValue = 255)
myblue2 <- rgb(53,81,227, maxColorValue = 255)
mygreen <- rgb(98,191,99, maxColorValue = 255)
mymagenta <- rgb(188,114,208, maxColorValue = 255)

# Needed
nrep <- 50
namePrecisions <- c("prec_band1_Gwishart_b4_p25", "prec_cluster_size10_Gwishart_b4_p25", "prec_hub_size10_Gwishart_b4_p25", "prec_random_prob0pt1_Gwishart_b4_p25")


for(namePrecision in namePrecisions){

for(n in c(25,50)){

# Load results
load(paste("res_norm_", namePrecision,"_n",n,".RData",sep=""))

truepcormat <- matrix(truepcor, nrow=300, ncol=50)
ind <- truepcor!=0

# Frobenius loss on all entries
L2lossBeam <- mean(colSums((truepcormat-estBeam)^2))
L2lossBeam50 <- mean(colSums((truepcormat-estBeam50)^2))
L2lossBeam100 <- mean(colSums((truepcormat-estBeam100)^2))
L2lossBDgraph1 <- mean(colSums((truepcormat-estBDgraph1)^2))
L2lossBDgraph2 <- mean(colSums((truepcormat-estBDgraph2)^2))
L2lossGeneNet <- mean(colSums((truepcormat-estGeneNet)^2))
L2lossFastGGM <- mean(colSums((truepcormat-estFastGGM)^2))

setEPS()
pdf(paste("res_frobLoss_partialCor_allEntries_", namePrecision,"_n",n,"_nrep",nrep,".pdf",sep=""), width=9, height=7)
par(mar=c(2,2.5,1.5,1.5)+0.1)
barplot(c(L2lossBeam, L2lossBeam50, L2lossBeam100, L2lossBDgraph1, L2lossBDgraph2, L2lossGeneNet, L2lossFastGGM), names.arg=c("beam", "beam+", "beam++", "BDMCMC", "RJMCMC", "GeneNet", "FastGGM"), col=c(myred, myred2, "red", myblue1, myblue2, mygreen, mymagenta), ylim=c(0,14))
dev.off()

# Frobenius loss for non-zero entries
L2lossBeam <- mean(colSums((truepcormat[ind,]-estBeam[ind,])^2))
L2lossBeam50 <- mean(colSums((truepcormat[ind,]-estBeam50[ind,])^2))
L2lossBeam100 <- mean(colSums((truepcormat[ind,]-estBeam100[ind,])^2))
L2lossBDgraph1 <- mean(colSums((truepcormat[ind,]-estBDgraph1[ind,])^2))
L2lossBDgraph2 <- mean(colSums((truepcormat[ind,]-estBDgraph2[ind,])^2))
L2lossGeneNet <- mean(colSums((truepcormat[ind,]-estGeneNet[ind,])^2))
L2lossFastGGM <- mean(colSums((truepcormat[ind,]-estFastGGM[ind,])^2))

setEPS()
pdf(paste("res_frobLoss_partialCor_nonZeroEntries_", namePrecision,"_n",n,"_nrep",nrep,".pdf",sep=""), width=9, height=7)
par(mar=c(2,2.5,1.5,1.5)+0.1)
barplot(c(L2lossBeam, L2lossBeam50, L2lossBeam100, L2lossBDgraph1, L2lossBDgraph2, L2lossGeneNet, L2lossFastGGM), names.arg=c("beam", "beam+", "beam++", "BDMCMC", "RJMCMC", "GeneNet", "FastGGM"), col=c(myred, myred2, "red", myblue1, myblue2, mygreen, mymagenta), ylim=c(0,14))
dev.off()

# Frobenius loss for zero entries
L2lossBeam <- mean(colSums((truepcormat[!ind,]-estBeam[!ind,])^2))
L2lossBeam50 <- mean(colSums((truepcormat[!ind,]-estBeam50[!ind,])^2))
L2lossBeam100 <- mean(colSums((truepcormat[!ind,]-estBeam100[!ind,])^2))
L2lossBDgraph1 <- mean(colSums((truepcormat[!ind,]-estBDgraph1[!ind,])^2))
L2lossBDgraph2 <- mean(colSums((truepcormat[!ind,]-estBDgraph2[!ind,])^2))
L2lossGeneNet <- mean(colSums((truepcormat[!ind,]-estGeneNet[!ind,])^2))
L2lossFastGGM <- mean(colSums((truepcormat[!ind,]-estFastGGM[!ind,])^2))

setEPS()
pdf(paste("res_frobLoss_partialCor_zeroEntries_", namePrecision,"_n",n,"_nrep",nrep,".pdf",sep=""), width=9, height=7)
par(mar=c(2,2.5,1.5,1.5)+0.1)
barplot(c(L2lossBeam, L2lossBeam50, L2lossBeam100, L2lossBDgraph1, L2lossBDgraph2, L2lossGeneNet, L2lossFastGGM), names.arg=c("beam", "beam+", "beam++", "BDMCMC", "RJMCMC", "GeneNet", "FastGGM"), col=c(myred, myred2, "red", myblue1, myblue2, mygreen, mymagenta), ylim=c(0,14))
dev.off()


}

}
