# Supplementary material for: Fast Bayesian inference in large Gaussian graphical models
Source: Biometrics. 2019 May 6;75(4):1288–98. doi: 10.1111/biom.13064 (PMC6916355; doi:10.1111/biom.13064)
Supplement: Supplementary file 2 — Supplementary Information [file BIOM-75-1288-s002.zip › suppCode/06_glioblastoma_script.r]

#############################################################################
#
# Title: script to run the glioblastoma data example
#
# Author: Gwenael G.R. Leday
#
#############################################################################

# Clean environment
rm(list=ls())
gc()

# Working directory
setwd("mywd")

# Libraries
library(beam)
library(igraph)

# Load Data
load("glioblastoma_data_505_14827.RData")

# beam
fit <- beam(X = dat, type="conditional", return.only=c("prob"))

# Plot ML
pdf("glio_logML.pdf")
plotML(fit)
dev.off()

# Obtain undirected graph when controlling FWER at 0.1 using bonferroni
sel <- beam.select(fit, thres=0.1, method = "bonferroni")
myigraph <- ugraph(sel)
myigraph

# Clustering method
resClustL <- cluster_louvain(myigraph)
