# Supplementary material for: Fast Bayesian inference in large Gaussian graphical models
Source: Biometrics. 2019 May 6;75(4):1288–98. doi: 10.1111/biom.13064 (PMC6916355; doi:10.1111/biom.13064)
Supplement: Supplementary file 2 — Supplementary Information [file BIOM-75-1288-s002.zip › suppCode/01_Bayesian_script_precisions.r]

#############################################################################
#
# Title: script to generate precision matrices for Bayesian comparison
#
# Author: Gwenael G.R. Leday
#
#############################################################################

# Clean environment
rm(list=ls());gc()

# Working directory
setwd("mydir")

# Package
library(BDgraph)

# Functions needed
source("00_functions_needed.r")

# Number of variables
p <- 50


##########################
##--------- Band -------##
##########################


#### Bandwidth = 1 (tridiagonal)

# Generate true graph structure
trueAdj <- matrix(0, p, p)
ind <- abs(outer(1:p, 1:p, "-"))<=1 & upper.tri(diag(p), diag=FALSE)
trueAdj[ind] <- 1
trueAdj <- t(trueAdj)+trueAdj

# Display graph structure
Matrix(trueAdj, sparse=TRUE)

# Generate sparse precision matrix
tt <- bdgraph.sim(n=2, p=p, graph=trueAdj, b=4, D=diag(p))
M <- round(tt$K,2)

# Checks
checkres <- checkCov(M)
sparsity <- checkres$sparsity

# Save
save(M, trueAdj, sparsity, file="prec_band1_Gwishart_b4_p50.RData")

# Save plot
setEPS()
pdf("structure_prec_band1_Gwishart_b4_p50.pdf")
image(1:nrow(trueAdj), 1:ncol(trueAdj), mirror(trueAdj), zlim=c(0,1),col=grey.colors(20,0,1)[20:1], breaks=seq(from=0, to=1, by=0.05), xlab="", ylab="", main="", xaxt="n", yaxt="n")
box()
dev.off()

setEPS()
postscript("structure_prec_band1_Gwishart_b4_p50.ps")
image(1:nrow(trueAdj), 1:ncol(trueAdj), mirror(trueAdj), zlim=c(0,1),col=grey.colors(20,0,1)[20:1], breaks=seq(from=0, to=1, by=0.05), xlab="", ylab="", main="", xaxt="n", yaxt="n")
box()
dev.off()


##########################
##-------- Cluster -----##
##########################


#### Cluster - size 5

# Generate graph structure
themat <- matrix(0, 5, 5)
themat[upper.tri(themat, diag=FALSE)] <- 1
trueAdj <- as.matrix(bdiag(rep(list(themat), 10)))
trueAdj <- t(trueAdj)+trueAdj

# Display
Matrix(trueAdj, sparse=TRUE)

# Generate sparse precision matrix
tt <- bdgraph.sim(n=2, p=p, graph=trueAdj, b=4, D=diag(p))
M <- round(tt$K,2)

# Checks
checkres <- checkCov(M)
sparsity <- checkres$sparsity

# Save for simulation
save(M, trueAdj, sparsity, file="prec_cluster_size10_Gwishart_b4_p50.RData")

# Save plot support
setEPS()
pdf("structure_prec_cluster_size10_Gwishart_b4_p50.pdf")
image(1:nrow(trueAdj), 1:ncol(trueAdj), mirror(trueAdj), zlim=c(0,1),col=grey.colors(20,0,1)[20:1], breaks=seq(from=0, to=1, by=0.05), xlab="", ylab="", main="", xaxt="n", yaxt="n")
box()
dev.off()

setEPS()
postscript("structure_prec_cluster_size10_Gwishart_b4_p50.ps")
image(1:nrow(trueAdj), 1:ncol(trueAdj), mirror(trueAdj), zlim=c(0,1),col=grey.colors(20,0,1)[20:1], breaks=seq(from=0, to=1, by=0.05), xlab="", ylab="", main="", xaxt="n", yaxt="n")
box()
dev.off()


##########################
##---------- Hub -------##
##########################


#### Hub - size 5

# Generate graph structure
themat <- matrix(0, 5, 5)
themat[1,2:5] <- 1
trueAdj <- as.matrix(bdiag(rep(list(themat), 10)))
trueAdj <- t(trueAdj)+trueAdj

# Display
Matrix(trueAdj, sparse=TRUE)

# Generate sparse precision matrix
tt <- bdgraph.sim(n=2, p=p, graph=trueAdj, b=4, D=diag(p))
M <- round(tt$K,2)

# Checks
checkres <- checkCov(M)
sparsity <- checkres$sparsity

# Save for simulation
save(M, trueAdj, sparsity, file="prec_hub_size10_Gwishart_b4_p50.RData")

# Save plot support
setEPS()
pdf("structure_prec_hub_size10_Gwishart_b4_p50.pdf")
image(1:nrow(trueAdj), 1:ncol(trueAdj), mirror(trueAdj), zlim=c(0,1),col=grey.colors(20,0,1)[20:1], breaks=seq(from=0, to=1, by=0.05), xlab="", ylab="", main="", xaxt="n", yaxt="n")
box()
dev.off()


setEPS()
postscript("structure_prec_hub_size10_Gwishart_b4_p50.ps")
image(1:nrow(trueAdj), 1:ncol(trueAdj), mirror(trueAdj), zlim=c(0,1),col=grey.colors(20,0,1)[20:1], breaks=seq(from=0, to=1, by=0.05), xlab="", ylab="", main="", xaxt="n", yaxt="n")
box()
dev.off()


##########################
##-------- Random ------##
##########################


# Generate sparse precision matrix
tt <- bdgraph.sim(n=2, p=p, graph="random", b=4, D=diag(p), prob=0.05)
trueAdj <- as.matrix(tt$G)
M <- round(tt$K,2)

# Display
Matrix(trueAdj, sparse=TRUE)

# Checks
checkres <- checkCov(M)
sparsity <- checkres$sparsity

# Save for simulation
save(M, trueAdj, sparsity, file="prec_random_prob0pt1_Gwishart_b4_p50.RData")

# Save plot support
setEPS()
pdf("structure_random_prob0pt1_Gwishart_b4_p50.pdf")
image(1:nrow(trueAdj), 1:ncol(trueAdj), mirror(trueAdj), zlim=c(0,1),col=grey.colors(20,0,1)[20:1], breaks=seq(from=0, to=1, by=0.05), xlab="", ylab="", main="", xaxt="n", yaxt="n")
box()
dev.off()

setEPS()
postscript("structure_random_prob0pt1_Gwishart_b4_p50.ps")
image(1:nrow(trueAdj), 1:ncol(trueAdj), mirror(trueAdj), zlim=c(0,1),col=grey.colors(20,0,1)[20:1], breaks=seq(from=0, to=1, by=0.05), xlab="", ylab="", main="", xaxt="n", yaxt="n")
box()
dev.off()
