# Supplementary material for: Fast Bayesian inference in large Gaussian graphical models
Source: Biometrics. 2019 May 6;75(4):1288–98. doi: 10.1111/biom.13064 (PMC6916355; doi:10.1111/biom.13064)
Supplement: Supplementary file 2 — Supplementary Information [file BIOM-75-1288-s002.zip › suppCode/03_robustness_script_simulations_multivariatet.r]

#############################################################################
#
# Title: script to run simulations for contaminated Gaussian setting
#
# Author: Gwenael G.R. Leday
#
#############################################################################

# Clean environment
rm(list=ls())
gc()

# Working directory
setwd("mywd")

# Packages needed
library(Matrix)
library(mvtnorm)
library(beam)
library(PRROC)
library(BDgraph)
library(saturnin)
library(corpcor)
library(fdrtool)
library(FastGGM)

# Functions
source("00_functions_needed.r")

###########################
#### Function simulations
###########################
runSimulations <- function(n, p, nrep, namePrecision){

	########################
	#### Initialization
	########################

	# load precision matrix
	load(paste(namePrecision, ".RData", sep=""))

	# Vector of true edges
	thetruth <- trueAdj[upper.tri(trueAdj, diag = FALSE)]

	# Scores/ranks for ROC curves
	scoresBeam <- scoresBDgraph1 <- scoresBDgraph2 <- scoresSaturnin <- scoresGeneNet <- scoresFastGGM <- matrix(NA, length(thetruth), nrep)

	# Criterion
	aucBeam <- matrix(NA, nrep, 2)
	colnames(aucBeam) <- c("AUC_ROC", "AUC_PR")
	aucSaturnin <- aucFastGGM <- aucGeneNet <- aucBDgraph1 <- aucBDgraph2 <- aucBeam

	# Timing
	timing <- matrix(NA, nrep, 6)
	colnames(timing) <- c("beam", "bdmcmc", "rjmcmc", "Saturnin", "GeneNet", "FastGGM")


	########################
	#### START SIMULATION
	########################

	pt1 <- proc.time()

	invM <- solve(M)

	for(ii in 1:nrep){

	print(ii)

		# Simulate data from multivariate t (as in Lin et al. (2016))
		X <- mvtnorm:::rmvt(n, sigma=invM, df = 3)


		###---------------------------------------------------------------------------###
		###                                 beam
		###---------------------------------------------------------------------------###

		ptBeam <- proc.time()

		# Bayesian shrinkage estimation
		fit <- beam(X = X, type="conditional", verbose=FALSE)

		# Timing
		timing[ii,1] <- (proc.time() - ptBeam)[3]

		# Ranks of edges
		scoresBeam[,ii] <- -log10(fit@table[,"p_tail_prob"])

		# AUC
		aucBeam[ii,] <- aucs(scoresBeam[,ii], thetruth)


		###---------------------------------------------------------------------------###
		###                            BDgraph using bdmcmc
		###---------------------------------------------------------------------------###

		ptBDgraph1 <- proc.time()

		# BDgraph
		resBDgraph1 <- bdgraph(data = X, method = "ggm", algorithm = "bdmcmc", iter = 10000, burnin=5000)

		# Timing
		timing[ii,2] <- (proc.time() - ptBDgraph1)[3]

		# Ranks of edges
		matBDgraph1 <- as.matrix(plinks(resBDgraph1, round = 4))
		scoresBDgraph1[,ii] <- matBDgraph1[upper.tri(matBDgraph1, diag = FALSE)]

		# AUC
		aucBDgraph1[ii,] <- aucs(scoresBDgraph1[,ii], thetruth)


		###---------------------------------------------------------------------------###
		###                            BDgraph using rjmcmc
		###---------------------------------------------------------------------------###

		ptBDgraph2 <- proc.time()

		# BDgraph
		resBDgraph2 <- bdgraph(data = X, method = "ggm", algorithm = "rjmcmc", iter = 10000, burnin=5000)

		# Timing
		timing[ii,3] <- (proc.time() - ptBDgraph2)[3]

		# Ranks of edges
		matBDgraph2 <- as.matrix(plinks(resBDgraph2, round = 4))
		scoresBDgraph2[,ii] <- matBDgraph2[upper.tri(matBDgraph2, diag = FALSE)]

		# AUC
		aucBDgraph2[ii,] <- aucs(scoresBDgraph2[,ii], thetruth)


		###---------------------------------------------------------------------------###
		###                                  Saturnin
		###---------------------------------------------------------------------------###

		ptSaturnin <- proc.time()

		# Saturnin
		W <- lweights_gaussian(X)
		resSaturnin <- edge.prob(W, log = TRUE, account.prior = TRUE, q0 = 0.5)

		# Timing
		timing[ii,2] <- (proc.time() - ptSaturnin)[3]

		# Ranks of edges
		scoresSaturnin[,ii] <- resSaturnin[upper.tri(resSaturnin, diag = FALSE)]

		# AUCs
		aucSaturnin[ii,] <- aucs(scoresSaturnin[,ii], thetruth)


		###---------------------------------------------------------------------------###
		###                                  GeneNet
		###---------------------------------------------------------------------------###

		ptGeneNet <- proc.time()

		# GeneNet
		resGeneNet <- myGeneNet(tX=t(X))

		# Timing
		timing[ii,3] <- (proc.time() - ptGeneNet)[3]

		# Ranks of edges
		scoresGeneNet[,ii] <- -log10(resGeneNet[,4])

		# AUCs
		aucGeneNet[ii,] <- aucs(scoresGeneNet[,ii], thetruth)


		###---------------------------------------------------------------------------###
		###                                  FastGGM
		###---------------------------------------------------------------------------###

		ptFastGGM <- proc.time()

		# fastGGM
		resFastGGM <- FastGGM(x=X)

		# Timing
		timing[ii,4] <- (proc.time() - ptFastGGM)[3]

		# Ranks of edges
		scoresFastGGM[,ii] <- -log10(resFastGGM$p_partialCor[upper.tri(resFastGGM$p_partialCor, diag=FALSE)])

		# AUCs
		aucFastGGM[ii,] <- aucs(scoresFastGGM[,ii], thetruth)


		###---------------------------------------------------------------------------###
		###                                  Save Results
		###---------------------------------------------------------------------------###

		save(
		thetruth,
		scoresBeam, 
		scoresBDgraph1,
		scoresBDgraph2,
		scoresSaturnin,
		scoresGeneNet,
		scoresFastGGM,
		aucBeam,
		aucSaturnin,
		aucFastGGM,
		aucGeneNet,
		aucBDgraph1,
		aucBDgraph2,
		timing,
		file=paste("res_multt_", namePrecision,"_n",n,".RData",sep=""))

	}

	proc.time() - pt1

	########################
	#### END SIMULATION
	########################
}


########################
#### Run simulations
########################

# Band 1 - n=50
runSimulations(n=50, p=50, nrep=50, namePrecision="prec_band1_Gwishart_b4_p50")
# Cluster - n=50
runSimulations(n=50, p=50, nrep=50, namePrecision="prec_cluster_size10_Gwishart_b4_p50")
# hub - n=50
runSimulations(n=50, p=50, nrep=50, namePrecision="prec_hub_size10_Gwishart_b4_p50")
# random - n=50
runSimulations(n=50, p=50, nrep=50, namePrecision="prec_random_prob0pt1_Gwishart_b4_p50")

# Band 1 - n=25
runSimulations(n=25, p=50, nrep=50, namePrecision="prec_band1_Gwishart_b4_p50")
# Cluster - n=25
runSimulations(n=25, p=50, nrep=50, namePrecision="prec_cluster_size10_Gwishart_b4_p50")
# hub - n=25
runSimulations(n=25, p=50, nrep=50, namePrecision="prec_hub_size10_Gwishart_b4_p50")
# random - n=25
runSimulations(n=25, p=50, nrep=50, namePrecision="prec_random_prob0pt1_Gwishart_b4_p50")

# Band 1 - n=100
runSimulations(n=100, p=50, nrep=50, namePrecision="prec_band1_Gwishart_b4_p50")
# Cluster - n=100
runSimulations(n=100, p=50, nrep=50, namePrecision="prec_cluster_size10_Gwishart_b4_p50")
# hub - n=100
runSimulations(n=100, p=50, nrep=50, namePrecision="prec_hub_size10_Gwishart_b4_p50")
# random - n=100
runSimulations(n=100, p=50, nrep=50, namePrecision="prec_random_prob0pt1_Gwishart_b4_p50")


#################################################################################
###                                 BOXPLOTS
#################################################################################


# Colors
myred <- rgb(236,71,61, maxColorValue = 255)
myblue1 <- rgb(27,158,238, maxColorValue = 255)
myblue2 <- rgb(53,81,227, maxColorValue = 255)
mygreen <- rgb(98,191,99, maxColorValue = 255)
mymagenta <- rgb(188,114,208, maxColorValue = 255)

# Needed
nrep <- 50
namePrecisions <- c("prec_band1_Gwishart_b4_p50", "prec_cluster_size10_Gwishart_b4_p50", "prec_hub_size10_Gwishart_b4_p50", "prec_random_prob0pt1_Gwishart_b4_p50")


for(namePrecision in namePrecisions){

for(n in c(25,50,100)){

# Load results
load(paste("res_multt_", namePrecision,"_n",n,".RData",sep=""))

# AUC ROC
setEPS()
pdf(paste("res_multt_", namePrecision,"_n",n,"_nrep",nrep,"_AUC_ROC.pdf",sep=""))
par(mar=c(2,2.5,1.5,1.5)+0.1)
boxplot(cbind(aucBeam[,1], aucBDgraph1[,1], aucBDgraph2[,1], aucSaturnin[,1], aucGeneNet[,1], aucFastGGM[,1]), ylim=c(0,1), names=c("beam", "BDMCMC", "RJMCMC", "Saturnin", "GeneNet", "FastGGM"), col = c(myred, myblue1, myblue2, "orange2", mygreen, mymagenta))
dev.off()

# AUC PR
setEPS()
pdf(paste("res_multt_", namePrecision,"_n",n,"_nrep",nrep,"_AUC_PR.pdf",sep=""))
par(mar=c(2,2.5,1.5,1.5)+0.1)
boxplot(cbind(aucBeam[,2], aucBDgraph1[,2], aucBDgraph2[,2], aucSaturnin[,2], aucGeneNet[,2], aucFastGGM[,2]), ylim=c(0,1), names=c("beam", "bdmcmc", "rjmcmc", "Saturnin", "GeneNet", "FastGGM"), col = c(myred, myblue1, myblue2, "orange2", mygreen, mymagenta))
dev.off()

}

}
