# Supplementary material for: Fast Bayesian inference in large Gaussian graphical models
Source: Biometrics. 2019 May 6;75(4):1288–98. doi: 10.1111/biom.13064 (PMC6916355; doi:10.1111/biom.13064)
Supplement: Supplementary file 2 — Supplementary Information [file BIOM-75-1288-s002.zip › suppCode/00_functions_needed.r]

#############################################################################
#
# Title: some functions required to run simulations
#
# Author: Gwenael G.R. Leday
#
#############################################################################

# Compute performance criteria
compute.indexes <- function(conf){

	## Error handling
	if((dim(conf)[1]!=2) | (dim(conf)[2]!=2)){
		stop("The confusion matrix must have two rows and two columns")
	} 
	if(is.matrix(conf)==FALSE){
		stop("The parameter must be a matrix")
	}

	## Initialization
	TP <- conf[1,1]
	FN <- conf[1,2]
	FP <- conf[2,1]
	TN <- conf[2,2]
	R1 <- TP + FN
	R2 <- FP + TN
	C1 <- TP + FP
	C2 <- FN + TN
	total <- sum(conf)

	## Calculation
	# Accuracy
	A <- (TP+TN)/total
	# Precision
	P <- TP/(TP+FP)
	# Recall
	R <- TP/(TP+FN)
	# F-score
	F <- (2*P*R)/(P+R)
	# Kappa
	EA <- (((C1*R1)/total)/total)+(((C2*R2)/total)/total)
	#K <- (A-EA)/(1-EA) # kappa
	# False Positive rate
	FPR <- FP/(FP+TN)
	# False Discovery rate
	FDR <- FP/(FP+TP)
	# Specificity
	S <- TN/(FP+TN)
	# True Skill Statistic
	TSS <- S + R - 1
	# Matthews Correlation Coefficient
	MCC <- (TP*TN-FP*FN)/sqrt((TP+FP)*(TP+FN)*(TN+FP)*(TN+FN))

	## Output
	out <- t(as.matrix(c(A,P,R,F,FPR,FDR,S,TSS,MCC),1,7))
	colnames(out) <- c("Accuracy","Precision","Recall","F-score","FPR","FDR","Specificity", "TSS","MCC")
	rownames(out) <- "Value"
	return(out)
}

# Return confusion matrix
confusion.matrix <- function(class.predict,class){

	## Error handling
	if(length(class.predict)!=length(class)) stop("Vectors must have the same length")
	
	## Initialization
	confusion <- matrix(0,ncol=2,,nrow=2)

	## Fill matrix
	confusion[1,1] <- sum(class.predict[class==1] ==  1)
	confusion[1,2] <- sum(class.predict[class==1] ==  0)
	confusion[2,1] <- sum(class.predict[class==0] ==  1)
	confusion[2,2] <- sum(class.predict[class==0] ==  0)

	## Output
	rownames(confusion) <- c("TRUE 1","TRUE 0")
	colnames(confusion) <- c("PRED 1","PRED 0")
	return(round(confusion,3))
}
# Return performance criteria
crits <- function(pred, truth){
	myconf <- confusion.matrix(pred,truth)
	out <- compute.indexes(myconf)
	out
}

# Graphical modeling using GeneNet
myGeneNet <- function(tX){

	# Estimate partial correlations
	mypcor <- powcor.shrink(t(tX), alpha=-1)
	mypcor <- mypcor[1:nrow(mypcor),1:ncol(mypcor)]
	mypcor <- rags2ridges:::pcor(mypcor)

	# Hypothesis testing
	myfdrtools <- fdrtool(mypcor[upper.tri(mypcor)], "correlation", plot = FALSE, verbose = FALSE)
	lFDRs <- myfdrtools$lfdr
	qvals <- myfdrtools$qval
	pvals <- myfdrtools$pval

	matidxs <- which(upper.tri(diag(nrow(tX)), diag=FALSE), arr.ind=TRUE)

	# Output
	out <- cbind(matidxs, mypcor[upper.tri(mypcor, diag=FALSE)], pvals, lFDRs, qvals)
	colnames(out) <- c("row", "col", "pcor", "pval", "lfdr", "qval")

	return(out)
}

# Compute ROC and PR AUCs
aucs <- function(class.predict, class){

	fg <- class.predict[class == 1]
	bg <- class.predict[class == 0]

	# ROC curve
	roc <- roc.curve(scores.class0 = fg, scores.class1 = bg, curve = TRUE)
	ROCauc <- roc$auc

	# Precision-Recall curve
	pr <- pr.curve(scores.class0 = fg, scores.class1 = bg, curve = TRUE)
	PRauc <- pr$auc.integral

	return(c(ROCauc,PRauc))
}

# Function necessary for plotting adj mat
mirror <- function(mymat){
  xx <- as.data.frame(mymat);
  xx <- rev(xx);
  xx <- as.matrix(xx);
  xx;
}

# Check properties of a (inverse-)covariance matrix
checkCov <- function(myM){

	cat("\n")
	cat("Dimension matrix = ", nrow(myM), "by", ncol(myM), "\n\n")
	cat("## General properties \n")
	cat("Is symmetric = ", isSymmetric(myM), "\n")

	# Get graph structure
	trueAdj <- (myM!=0)*1
	diag(trueAdj) <- 0

	# Eigenvalues
	eigs <- eigen(myM, only.values = TRUE)$val

	cat("Is positive definite = ", all(eigs>0), "\n")
	cat("Condition number = ", eigs[1]/eigs[length(eigs)], "\n\n")

	cat("## Sparsity \n")
	cat("Is sparse = ", any(myM==0), "\n")
	sparsity <- mean(trueAdj[upper.tri(trueAdj, diag=FALSE)])
	cat("Sparsity level = ", sparsity, "\n\n")

	cat("## Summary (absolute value of) scaled off-diagonal elements \n")
	print(summary(abs(cov2cor(myM)[trueAdj==1 & upper.tri(myM, diag=FALSE)])))
	
	return(list("trueAdj"=trueAdj, "sparsity"=sparsity))
}
