# Supplementary material for: Fast Bayesian inference in large Gaussian graphical models
Source: Biometrics. 2019 May 6;75(4):1288–98. doi: 10.1111/biom.13064 (PMC6916355; doi:10.1111/biom.13064)
Supplement: Supplementary file 2 — Supplementary Information [file BIOM-75-1288-s002.zip › suppCode/02_nonBayesian_script_simulations.r]

#############################################################################
#
# Title: script to run simulations for non-Bayesian comparison
#
# Author: Gwenael G.R. Leday
#
#############################################################################

# Clean environment
rm(list=ls())
gc()

# Working directory
setwd("mydir")

# Packages needed
library(Matrix)
library(mvtnorm)
library(GeneNet)
library(rags2ridges)
#install.packages(pkgs = "http://www.pitt.edu/~wec47/Files/FastGGM.tar.gz", repos = NULL, type = "source")
library(FastGGM)
library(saturnin)
library(beam)
library(PRROC)

# Load R functions
source("00_functions_needed.r")


###########################
#### Function simulations
###########################
runSimulations <- function(n, p, nrep, namePrecision){

	########################
	#### Initialization
	########################

	# load precision matrix
	if(is.null(namePrecision)){
		trueAdj <- M <- diag(p)
		namePrecision <- paste("prec_identity_p",p, sep="")
	}else{
		load(paste(namePrecision, ".RData", sep=""))
	}

	# Vector of true edges
	thetruth <- trueAdj[upper.tri(trueAdj, diag = FALSE)]

	# P-values
	pvalsBeam <- probSaturnin <- pvalsGeneNet <- pvalsFastGGM <- matrix(NA, length(thetruth), nrep)

	# Criterion
	aucBeam <- matrix(NA, nrep, 2)
	colnames(aucBeam) <- c("AUC_ROC", "AUC_PR")
	aucSaturnin <- aucGeneNet <- aucFastGGM <- aucBeam

	# Timing
	timing <- matrix(NA, nrep, 4)
	colnames(timing) <- c("beam", "Saturnin", "GeneNet", "FastGGM")


	########################
	#### START SIMULATION
	########################

	pt1 <- proc.time()

	for(ii in 1:nrep){

	print(ii)

		# Simulate data from multivariate Gaussian
		X <- mvtnorm:::rmvnorm(n, mean=rep(0,p), sigma=solve(M))

		###---------------------------------------------------------------------------###
		###                                 beam
		###---------------------------------------------------------------------------###

		ptBeam1 <- proc.time()

		# Bayesian shrinkage estimation
		resShrink <- beam(X, type="conditional", return.only=c("cor", "BF", "prob"))

		# Timing
		timing[ii,1] <- (proc.time() - ptBeam1)[3]

		# Tail probabilities
		pvalsBeam[,ii] <- resShrink@table[,"p_tail_prob"]

		# AUCs
		aucBeam[ii,] <- aucs(-log10(pvalsBeam[,ii]), thetruth)


		###---------------------------------------------------------------------------###
		###                                  Saturnin
		###---------------------------------------------------------------------------###

		ptSaturnin <- proc.time()

		# Saturnin
		W <- lweights_gaussian(X)
		resSaturnin <- edge.prob(W, log = TRUE, account.prior = TRUE, q0 = 0.5)

		# Timing
		timing[ii,2] <- (proc.time() - ptSaturnin)[3]

		# Ranks of edges
		probSaturnin[,ii] <- resSaturnin[upper.tri(resSaturnin, diag = FALSE)]

		# AUCs
		aucSaturnin[ii,] <- aucs(probSaturnin[,ii], thetruth)


		###---------------------------------------------------------------------------###
		###                                  GeneNet
		###---------------------------------------------------------------------------###

		ptGeneNet <- proc.time()

		# GeneNet
		resGeneNet <- myGeneNet(tX=t(X))

		# Timing
		timing[ii,3] <- (proc.time() - ptGeneNet)[3]

		# Ranks of edges
		pvalsGeneNet[,ii] <- resGeneNet[,4]

		# AUCs
		aucGeneNet[ii,] <- aucs(-log10(pvalsGeneNet[,ii]), thetruth)


		###---------------------------------------------------------------------------###
		###                                  FastGGM
		###---------------------------------------------------------------------------###

		ptFastGGM <- proc.time()

		# fastGGM
		resFastGGM <- FastGGM(x=X)

		# Timing
		timing[ii,4] <- (proc.time() - ptFastGGM)[3]

		# Ranks of edges
		pvalsFastGGM[,ii] <- resFastGGM$p_partialCor[upper.tri(resFastGGM$p_partialCor, diag=FALSE)]

		# AUCs
		aucFastGGM[ii,] <- aucs(-log10(pvalsFastGGM[,ii]), thetruth)


		#################################################################################
		###                                 BOXPLOTS
		#################################################################################

		if(ii>1){
			# AUC ROC
			setEPS()
			postscript(paste(namePrecision,"_n",n,"_nrep",nrep,"_AUC_ROC.ps",sep=""))
			boxplot(cbind(aucBeam[,1], aucSaturnin[,1], aucGeneNet[,1], aucFastGGM[,1]), ylim=c(0,1), names=c("beam", "Saturnin", "GeneNet", "FastGGM"))
			dev.off()

			# AUC PR
			setEPS()
			postscript(paste(namePrecision,"_n",n,"_nrep",nrep,"_AUC_PR.ps",sep=""))
			boxplot(cbind(aucBeam[,2], aucSaturnin[,2], aucGeneNet[,2], aucFastGGM[,2]), ylim=c(0,1), names=c("beam", "Saturnin", "GeneNet", "FastGGM"))
			dev.off()

			# Time
			setEPS()
			postscript(paste(namePrecision,"_n",n,"_nrep",nrep,"_time.ps",sep=""))
			boxplot(timing, ylab="time in seconds")
			dev.off()
		}

	}

proc.time() - pt1

	save(
	aucBeam,
	aucSaturnin,
	aucGeneNet,
	aucFastGGM,
	pvalsBeam,
	probSaturnin,
	pvalsGeneNet,
	pvalsFastGGM,
	timing,
	file=paste(namePrecision,"_n",n,".RData",sep=""))


	########################
	#### END SIMULATION
	########################
}


########################
#### Run simulations
########################

# p = 200
runSimulations(n=100, p=200, nrep=50, namePrecision="prec_band_p200")
gc()
runSimulations(n=100, p=200, nrep=50, namePrecision="prec_cluster_p200")
gc()
runSimulations(n=100, p=200, nrep=50, namePrecision="prec_hub_p200")
gc()
runSimulations(n=100, p=200, nrep=50, namePrecision="prec_random_p200")
gc()

# p = 500
runSimulations(n=100, p=500, nrep=50, namePrecision="prec_band_p500")
gc()
runSimulations(n=100, p=500, nrep=50, namePrecision="prec_cluster_p500")
gc()
runSimulations(n=100, p=500, nrep=50, namePrecision="prec_hub_p500")
gc()
runSimulations(n=100, p=500, nrep=50, namePrecision="prec_random_p500")
gc()

# p = 1000
runSimulations(n=100, p=1000, nrep=50, namePrecision="prec_band_p1000")
gc()
runSimulations(n=100, p=1000, nrep=50, namePrecision="prec_cluster_p1000")
gc()
runSimulations(n=100, p=1000, nrep=50, namePrecision="prec_hub_p1000")
gc()
runSimulations(n=100, p=1000, nrep=50, namePrecision="prec_random_p1000")
gc()
