# Supplementary material for: Fast Bayesian inference in large Gaussian graphical models
Source: Biometrics. 2019 May 6;75(4):1288–98. doi: 10.1111/biom.13064 (PMC6916355; doi:10.1111/biom.13064)
Supplement: Supplementary file 2 — Supplementary Information [file BIOM-75-1288-s002.zip › suppCode/02_nonBayesian_script_precisions.r]

#############################################################################
#
# Title: script to generate precision matrices for non-Bayesian comparison
#
# Author: Gwenael G.R. Leday
#
#############################################################################


# Clean environment
rm(list=ls())
gc()

# Working directory
setwd("mydir")

# Function for plots
mirror <- function(mymat){
  xx <- as.data.frame(mymat);
  xx <- rev(xx);
  xx <- as.matrix(xx);
  xx;
}

##########################
##--------- Band -------##
##########################


#-----------------------#
#       p = 200
#-----------------------#

set.seed(5703)

# Number of variables
p <- 200

# Generate graph structure
mygraph <- matrix(0, p, p)
ind <- abs(outer(1:p, 1:p, "-"))<=1 & upper.tri(diag(p), diag=FALSE)
mygraph[ind] <- 1
mygraph <- t(mygraph)+mygraph

# Display
Matrix(mygraph, sparse=TRUE)

# Sparsity level
sparsity <- mean(mygraph[lower.tri(mygraph, diag=FALSE)])

# Generate nonzero entries from uniform distribution
M <- mygraph
M[ind] <- runif(sum(ind), min=-1, max=1)
M[t(ind)] <- t(M[ind])
M <- M + diag(p)*(abs(min(eigen(M)$val))+0.1)

# Summary of partial correlations
summary(abs(cov2cor(M)[ind]))

# Eigenvalues
kappa(M, exact=TRUE)
eigen(M)$val

# True adjacency matrices
trueAdj <- mygraph

# Save for simulation
save(M, trueAdj, sparsity, file="prec_band1_p200.RData")

#-----------------------#
#       p = 500
#-----------------------#

set.seed(9734)

# Number of variables
p <- 500

# Generate graph structure
mygraph <- matrix(0, p, p)
ind <- abs(outer(1:p, 1:p, "-"))<=1 & upper.tri(diag(p), diag=FALSE)
mygraph[ind] <- 1
mygraph <- t(mygraph)+mygraph

# Display
Matrix(mygraph, sparse=TRUE)

# Sparsity level
sparsity <- mean(mygraph[lower.tri(mygraph, diag=FALSE)])

# Generate nonzero entries from uniform distribution
M <- mygraph
M[ind] <- runif(sum(ind), min=-1, max=1)
M[t(ind)] <- t(M[ind])
M <- M + diag(p)*(abs(min(eigen(M)$val))+0.1)

# Summary of partial correlations
summary(abs(cov2cor(M)[ind]))

# Eigenvalues
kappa(M, exact=TRUE)
eigen(M)$val

# True adjacency matrices
trueAdj <- mygraph

# Save for simulation
save(M, trueAdj, sparsity, file="prec_band1_p500.RData")

#-----------------------#
#       p = 1000
#-----------------------#

set.seed(8124)

# Number of variables
p <- 1000

# Generate graph structure
mygraph <- matrix(0, p, p)
ind <- abs(outer(1:p, 1:p, "-"))<=1 & upper.tri(diag(p), diag=FALSE)
mygraph[ind] <- 1
mygraph <- t(mygraph)+mygraph

# Display
Matrix(mygraph, sparse=TRUE)

# Sparsity level
sparsity <- mean(mygraph[lower.tri(mygraph, diag=FALSE)])

# Generate nonzero entries from uniform distribution
M <- mygraph
M[ind] <- runif(sum(ind), min=-1, max=1)
M[t(ind)] <- t(M[ind])
M <- M + diag(p)*(abs(min(eigen(M)$val))+0.1)

# Summary of partial correlations
summary(abs(cov2cor(M)[ind]))

# Eigenvalues
kappa(M, exact=TRUE)
eigen(M)$val

# True adjacency matrices
trueAdj <- mygraph

# Save for simulation
save(M, trueAdj, sparsity, file="prec_band1_p1000.RData")


##########################
##-------- Cluster -----##
##########################


#-----------------------#
#       p = 200
#-----------------------#

set.seed(238)

# Number of variables
p <- 200

# Generate block matrix
sizeClusts <- rep(20,10)
mats <- sapply(1:length(sizeClusts), function(x){
	#mytp <- rsparsematrix(sizeClusts[x],sizeClusts[x], density=0.5, symmetric=TRUE)
	mytp <- matrix(0, sizeClusts[x], sizeClusts[x])
	mytp[upper.tri(diag(sizeClusts[x]), diag=FALSE)] <- sample(c(0,1),0.5*sizeClusts[x]*(sizeClusts[x]-1),replace=TRUE,prob=c(0.9,0.1))
	mytp[mytp==1] <- runif(sum(mytp==1), min=-1, max=1)
	mytp[lower.tri(mytp, diag=FALSE)] <- t(mytp)[lower.tri(mytp, diag=FALSE)]
	mytp <- mytp + diag(sizeClusts[x])*(abs(min(eigen(mytp)$val))+0.1)
	mytp
	}, simplify=FALSE)

M <- as.matrix(bdiag(mats))
isSymmetric(M)

# Get graph structure
mygraph <- (M!=0)*1
diag(mygraph) <- 0
ind <- mygraph==1 & upper.tri(mygraph, diag=FALSE)

# Display
Matrix((mygraph==1)*1, sparse=TRUE)

# Sparsity level
sparsity <- mean(mygraph[lower.tri(mygraph, diag=FALSE)])
sparsity

# Summary of partial correlations
summary(abs(cov2cor(M)[ind]))

# Eigenvalues
kappa(M, exact=TRUE)
eigen(M)$val

# True adjacency matrices
trueAdj <- mygraph

# Save for simulation
save(M, trueAdj, sparsity, file="prec_cluster_p200.RData")


#-----------------------#
#       p = 500
#-----------------------#

set.seed(3223)

# Number of variables
p <- 500

# Generate block matrix
sizeClusts <- rep(20,25)
mats <- sapply(1:length(sizeClusts), function(x){
	#mytp <- rsparsematrix(sizeClusts[x],sizeClusts[x], density=0.5, symmetric=TRUE)
	mytp <- matrix(0, sizeClusts[x], sizeClusts[x])
	mytp[upper.tri(diag(sizeClusts[x]), diag=FALSE)] <- sample(c(0,1),0.5*sizeClusts[x]*(sizeClusts[x]-1),replace=TRUE,prob=c(0.8,0.2))
	mytp[mytp==1] <- runif(sum(mytp==1), min=-1, max=1)
	mytp[lower.tri(mytp, diag=FALSE)] <- t(mytp)[lower.tri(mytp, diag=FALSE)]
	mytp <- mytp + diag(sizeClusts[x])*(abs(min(eigen(mytp)$val))+0.1)
	mytp
	}, simplify=FALSE)

M <- as.matrix(bdiag(mats))
isSymmetric(M)

# Get graph structure
mygraph <- (M!=0)*1
diag(mygraph) <- 0
ind <- mygraph==1 & upper.tri(mygraph, diag=FALSE)

# Display
Matrix((mygraph==1)*1, sparse=TRUE)

# Sparsity level
sparsity <- mean(mygraph[lower.tri(mygraph, diag=FALSE)])
sparsity

# Summary of partial correlations
summary(abs(cov2cor(M)[ind]))

# Eigenvalues
kappa(M, exact=TRUE)
eigen(M)$val

# True adjacency matrices
trueAdj <- mygraph

# Save for simulation
save(M, trueAdj, sparsity, file="prec_cluster_p500.RData")


#-----------------------#
#       p = 1000
#-----------------------#

set.seed(8153)

# Number of variables
p <- 1000

# Generate block matrix
sizeClusts <- rep(20,50)
mats <- sapply(1:length(sizeClusts), function(x){
	#mytp <- rsparsematrix(sizeClusts[x],sizeClusts[x], density=0.5, symmetric=TRUE)
	mytp <- matrix(0, sizeClusts[x], sizeClusts[x])
	mytp[upper.tri(diag(sizeClusts[x]), diag=FALSE)] <- sample(c(0,1),0.5*sizeClusts[x]*(sizeClusts[x]-1),replace=TRUE,prob=c(0.8,0.2))
	mytp[mytp==1] <- runif(sum(mytp==1), min=-1, max=1)
	mytp[lower.tri(mytp, diag=FALSE)] <- t(mytp)[lower.tri(mytp, diag=FALSE)]
	mytp <- mytp + diag(sizeClusts[x])*(abs(min(eigen(mytp)$val))+0.1)
	mytp
	}, simplify=FALSE)

M <- as.matrix(bdiag(mats))
isSymmetric(M)

# Get graph structure
mygraph <- (M!=0)*1
diag(mygraph) <- 0
ind <- mygraph==1 & upper.tri(mygraph, diag=FALSE)

# Display
Matrix((mygraph==1)*1, sparse=TRUE)

# Sparsity level
sparsity <- mean(mygraph[lower.tri(mygraph, diag=FALSE)])
sparsity

# Summary of partial correlations
summary(abs(cov2cor(M)[ind]))

# Eigenvalues
kappa(M, exact=TRUE)
eigen(M)$val

# True adjacency matrices
trueAdj <- mygraph

# Save for simulation
save(M, trueAdj, sparsity, file="prec_cluster_p1000.RData")


##########################
##---------- Hub -------##
##########################


#-----------------------#
#       p = 200
#-----------------------#

set.seed(1043)

# Number of variables
p <- 200

# Generate block matrix
sizeClusts <- rep(20,10)
mats <- sapply(1:length(sizeClusts), function(x){
	#mytp <- rsparsematrix(sizeClusts[x],sizeClusts[x], density=0.5, symmetric=TRUE)
	mytp <- matrix(0, sizeClusts[x], sizeClusts[x])
	mytp[1, 2:sizeClusts[x]] <- 1#sample(c(0,1),length(2:sizeClusts[x]),replace=TRUE,prob=c(0.3,0.7))
	#mytp[upper.tri(diag(sizeClusts[x]), diag=FALSE)] <- sample(c(0,1),0.5*sizeClusts[x]*(sizeClusts[x]-1),replace=TRUE,prob=c(0.9,0.1))
	mytp[mytp==1] <- runif(sum(mytp==1), min=-1, max=1)
	mytp[lower.tri(mytp, diag=FALSE)] <- t(mytp)[lower.tri(mytp, diag=FALSE)]
	mytp <- mytp + diag(sizeClusts[x])*(abs(min(eigen(mytp)$val))+0.1)
	mytp
	}, simplify=FALSE)

M <- as.matrix(bdiag(mats))
isSymmetric(M)

# Get graph structure
mygraph <- (M!=0)*1
diag(mygraph) <- 0
ind <- mygraph==1 & upper.tri(mygraph, diag=FALSE)

# Display
Matrix((mygraph==1)*1, sparse=TRUE)

# Sparsity level
sparsity <- mean(mygraph[lower.tri(mygraph, diag=FALSE)])
sparsity

# Summary of partial correlations
summary(abs(cov2cor(M)[ind]))

# Eigenvalues
kappa(M, exact=TRUE)
eigen(M)$val

# True adjacency matrices
trueAdj <- (mygraph!=0)*1

# Save for simulation
save(M, trueAdj, sparsity, file="prec_hub_p200.RData")


#-----------------------#
#       p = 500
#-----------------------#

set.seed(5634)

# Number of variables
p <- 500

# Generate block matrix
sizeClusts <- rep(20,25)
mats <- sapply(1:length(sizeClusts), function(x){
	#mytp <- rsparsematrix(sizeClusts[x],sizeClusts[x], density=0.5, symmetric=TRUE)
	mytp <- matrix(0, sizeClusts[x], sizeClusts[x])
	mytp[1, 2:sizeClusts[x]] <- 1#sample(c(0,1),length(2:sizeClusts[x]),replace=TRUE,prob=c(0.4,0.6))
	#mytp[upper.tri(diag(sizeClusts[x]), diag=FALSE)] <- sample(c(0,1),0.5*sizeClusts[x]*(sizeClusts[x]-1),replace=TRUE,prob=c(0.9,0.1))
	mytp[mytp==1] <- runif(sum(mytp==1), min=-1, max=1)
	mytp[lower.tri(mytp, diag=FALSE)] <- t(mytp)[lower.tri(mytp, diag=FALSE)]
	mytp <- mytp + diag(sizeClusts[x])*(abs(min(eigen(mytp)$val))+0.1)
	mytp
	}, simplify=FALSE)

M <- as.matrix(bdiag(mats))
isSymmetric(M)

# Get graph structure
mygraph <- (M!=0)*1
diag(mygraph) <- 0
ind <- mygraph==1 & upper.tri(mygraph, diag=FALSE)

# Display
Matrix((mygraph==1)*1, sparse=TRUE)

# Sparsity level
sparsity <- mean(mygraph[lower.tri(mygraph, diag=FALSE)])
sparsity

# Summary of partial correlations
summary(abs(cov2cor(M)[ind]))

# Eigenvalues
kappa(M, exact=TRUE)
eigen(M)$val

# True adjacency matrices
trueAdj <- (mygraph!=0)*1

# Save for simulation
save(M, trueAdj, sparsity, file="prec_hub_p500.RData")


#-----------------------#
#       p = 1000
#-----------------------#

set.seed(6707)

# Number of variables
p <- 1000

# Generate block matrix
sizeClusts <- rep(20,50)
mats <- sapply(1:length(sizeClusts), function(x){
	#mytp <- rsparsematrix(sizeClusts[x],sizeClusts[x], density=0.5, symmetric=TRUE)
	mytp <- matrix(0, sizeClusts[x], sizeClusts[x])
	mytp[1, 2:sizeClusts[x]] <- 1#sample(c(0,1),length(2:sizeClusts[x]),replace=TRUE,prob=c(0.4,0.6))
	#mytp[upper.tri(diag(sizeClusts[x]), diag=FALSE)] <- sample(c(0,1),0.5*sizeClusts[x]*(sizeClusts[x]-1),replace=TRUE,prob=c(0.9,0.1))
	mytp[mytp==1] <- runif(sum(mytp==1), min=-1, max=1)
	mytp[lower.tri(mytp, diag=FALSE)] <- t(mytp)[lower.tri(mytp, diag=FALSE)]
	mytp <- mytp + diag(sizeClusts[x])*(abs(min(eigen(mytp)$val))+0.1)
	mytp
	}, simplify=FALSE)

M <- as.matrix(bdiag(mats))
isSymmetric(M)

# Get graph structure
mygraph <- (M!=0)*1
diag(mygraph) <- 0
ind <- mygraph==1 & upper.tri(mygraph, diag=FALSE)

# Display
Matrix((mygraph==1)*1, sparse=TRUE)

# Sparsity level
sparsity <- mean(mygraph[lower.tri(mygraph, diag=FALSE)])
sparsity

# Summary of partial correlations
summary(abs(cov2cor(M)[ind]))

# Eigenvalues
kappa(M, exact=TRUE)
eigen(M)$val

# True adjacency matrices
trueAdj <- (mygraph!=0)*1

# Save for simulation
save(M, trueAdj, sparsity, file="prec_hub_p1000.RData")


##########################
##-------- Random ------##
##########################


#-----------------------#
#       p = 200
#-----------------------#

set.seed(8632)

# Number of variables
p <- 200

# Generate graph structure
mygraph <- matrix(0, p, p)
mygraph[upper.tri(mygraph, diag=FALSE)] <- sample(c(0,1), 0.5*p*(p-1), replace=TRUE, prob=c(0.99,0.01))
ind <- mygraph==1
mygraph[lower.tri(mygraph, diag=FALSE)] <- t(mygraph)[lower.tri(mygraph, diag=FALSE)]

# Display
Matrix(mygraph, sparse=TRUE)

# Sparsity level
sparsity <- mean(mygraph[lower.tri(mygraph, diag=FALSE)])

# Generate sparse precision matrix
M <- mygraph
M[ind] <- runif(sum(ind), min=-1, max=1)
M[lower.tri(M, diag=FALSE)] <- t(M)[lower.tri(M, diag=FALSE)]
M <- M + diag(p)*(abs(min(eigen(M)$val))+0.1)
M
isSymmetric(M)

# Summary of partial correlations
summary(abs(cov2cor(M)[ind]))

# Eigenvalues
kappa(M, exact=TRUE)
eigen(M)$val

# True precision and adjacency matrices
trueAdj <- as.matrix(mygraph)

# Save for simulation
save(M, trueAdj, sparsity, file="prec_random_p200.RData")


#-----------------------#
#       p = 500
#-----------------------#

set.seed(4396)

# Number of variables
p <- 500

# Generate graph structure
mygraph <- matrix(0, p, p)
mygraph[upper.tri(mygraph, diag=FALSE)] <- sample(c(0,1), 0.5*p*(p-1), replace=TRUE, prob=c(0.99,0.01))
ind <- mygraph==1
mygraph[lower.tri(mygraph, diag=FALSE)] <- t(mygraph)[lower.tri(mygraph, diag=FALSE)]

# Display
Matrix(mygraph, sparse=TRUE)

# Sparsity level
sparsity <- mean(mygraph[lower.tri(mygraph, diag=FALSE)])

# Generate sparse precision matrix
M <- mygraph
M[ind] <- runif(sum(ind), min=-1, max=1)
M[lower.tri(M, diag=FALSE)] <- t(M)[lower.tri(M, diag=FALSE)]
M <- M + diag(p)*(abs(min(eigen(M)$val))+0.1)
M
isSymmetric(M)

# Summary of partial correlations
summary(abs(cov2cor(M)[ind]))

# Eigenvalues
kappa(M, exact=TRUE)
eigen(M)$val

# True precision and adjacency matrices
trueAdj <- as.matrix(mygraph)

# Save for simulation
save(M, trueAdj, sparsity, file="prec_random_p500.RData")


#-----------------------#
#       p = 1000
#-----------------------#

set.seed(8497)

# Number of variables
p <- 1000

# Generate graph structure
mygraph <- matrix(0, p, p)
mygraph[upper.tri(mygraph, diag=FALSE)] <- sample(c(0,1), 0.5*p*(p-1), replace=TRUE, prob=c(0.99,0.01))
ind <- mygraph==1
mygraph[lower.tri(mygraph, diag=FALSE)] <- t(mygraph)[lower.tri(mygraph, diag=FALSE)]

# Display
Matrix(mygraph, sparse=TRUE)

# Sparsity level
sparsity <- mean(mygraph[lower.tri(mygraph, diag=FALSE)])

# Generate sparse precision matrix
M <- mygraph
M[ind] <- runif(sum(ind), min=-1, max=1)
M[lower.tri(M, diag=FALSE)] <- t(M)[lower.tri(M, diag=FALSE)]
M <- M + diag(p)*(abs(min(eigen(M)$val))+0.1)
M
isSymmetric(M)

# Summary of partial correlations
summary(abs(cov2cor(M)[ind]))

# Eigenvalues
kappa(M, exact=TRUE)
eigen(M)$val

# True precision and adjacency matrices
trueAdj <- as.matrix(mygraph)

# Save for simulation
save(M, trueAdj, sparsity, file="prec_random_p1000.RData")
