# Supplementary material for: Fast Bayesian inference in large Gaussian graphical models
Source: Biometrics. 2019 May 6;75(4):1288–98. doi: 10.1111/biom.13064 (PMC6916355; doi:10.1111/biom.13064)
Supplement: Supplementary file 2 — Supplementary Information [file BIOM-75-1288-s002.zip › suppCode/01_Bayesian_script_simulations.r]

#############################################################################
#
# Title: script to run simulations for Bayesian comparison
#
# Author: Gwenael G.R. Leday
#
#############################################################################

# Clean environment
rm(list=ls())
gc()

# Working directory
setwd("mydir")

# Packages needed
library(Matrix)
library(mvtnorm)
library(BDgraph)
library(saturnin)
library(beam)
library(PRROC)

# Load R functions
source("00_functions_needed.r")


###########################
#### Function simulations
###########################
runSimulations <- function(n, p, nrep, namePrecision){

	########################
	#### Initialization
	########################

	# load precision matrix
	load(paste(namePrecision, ".RData", sep=""))

	# Vector of true edges
	thetruth <- trueAdj[upper.tri(trueAdj, diag = FALSE)]

	# Scores/ranks for ROC curves
	scoresBeam <- scoresSaturnin <- matrix(NA, length(thetruth), nrep)
	scoresBDgraph1 <- scoresBDgraph2 <- matrix(NA, length(thetruth), nrep)

	# Criterion
	aucBeam <- matrix(NA, nrep, 2)
	colnames(aucBeam) <- c("AUC_ROC", "AUC_PR")
	aucBDgraph1 <- aucBDgraph2 <- aucBeam
	aucSaturnin <- aucBeam

	# Timing
	timing <- matrix(NA, nrep, 4)
	colnames(timing) <- c("beam", "bdmcmc", "rjmcmc", "Saturnin")

	# function needed
	getBFDR <- function(MPPIs){
			allthr <- sort(1-MPPIs, index.return=TRUE)
			BFDRs <- rep(0,length(allthr$x))
			BFDRs[allthr$ix] <- cumsum(allthr$x)/(1:length(allthr$x))
			return(BFDRs)
	}


	########################
	#### START SIMULATION
	########################

	pt1 <- proc.time()

	for(ii in 1:nrep){

	print(ii)

		# Simulate data from multivariate Gaussian
		X <- mvtnorm:::rmvnorm(n, mean=rep(0,p), sigma=solve(M))


		###---------------------------------------------------------------------------###
		###                                 beam
		###---------------------------------------------------------------------------###

		ptBeam1 <- proc.time()

		# Bayesian shrinkage estimation
		fit <- beam(X = X, type="conditional")

		# Timing
		timing[ii,1] <- (proc.time() - ptBeam1)[3]

		# Ranks of edges
		scoresBeam[,ii] <- -log10(cond(fit)[,5])

		# AUC
		aucBeam[ii,] <- aucs(scoresBeam[,ii], thetruth)


		###---------------------------------------------------------------------------###
		###                            BDgraph using bdmcmc
		###---------------------------------------------------------------------------###

		ptBDgraph1 <- proc.time()

		# BDgraph
		resBDgraph1 <- bdgraph(data = X, method = "ggm", algorithm = "bdmcmc", iter = 100000, burnin=50000)

		# Timing
		timing[ii,2] <- (proc.time() - ptBDgraph1)[3]

		# Ranks of edges
		matBDgraph1 <- as.matrix(plinks(resBDgraph1, round = 4))
		scoresBDgraph1[,ii] <- matBDgraph1[upper.tri(matBDgraph1, diag = FALSE)]

		# AUC
		aucBDgraph1[ii,] <- aucs(scoresBDgraph1[,ii], thetruth)


		###---------------------------------------------------------------------------###
		###                            BDgraph using rjmcmc
		###---------------------------------------------------------------------------###

		ptBDgraph2 <- proc.time()

		# BDgraph
		resBDgraph2 <- bdgraph(data = X, method = "ggm", algorithm = "rjmcmc", iter = 100000, burnin=50000)

		# Timing
		timing[ii,3] <- (proc.time() - ptBDgraph2)[3]

		# Ranks of edges
		matBDgraph2 <- as.matrix(plinks(resBDgraph2, round = 4))
		scoresBDgraph2[,ii] <- matBDgraph2[upper.tri(matBDgraph2, diag = FALSE)]

		# AUC
		aucBDgraph2[ii,] <- aucs(scoresBDgraph2[,ii], thetruth)


		###---------------------------------------------------------------------------###
		###                                  Saturnin
		###---------------------------------------------------------------------------###

		ptSaturnin <- proc.time()

		# Saturnin
		W <- lweights_gaussian(X)
		resSaturnin <- edge.prob(W, log = TRUE, account.prior = TRUE, q0 = 0.5)

		# Timing
		timing[ii,4] <- (proc.time() - ptSaturnin)[3]

		# Ranks of edges
		scoresSaturnin[,ii] <- resSaturnin[upper.tri(resSaturnin, diag = FALSE)]

		# AUC
		aucSaturnin[ii,] <- aucs(scoresSaturnin[,ii], thetruth)


		#################################################################################
		###                                 BOXPLOTS
		#################################################################################

		# AUC ROC
		setEPS()
		postscript(paste(namePrecision,"_n",n,"_nrep",nrep,"_AUC_ROC.ps",sep=""))
		boxplot(cbind(aucBeam[,1], aucBDgraph1[,1], aucBDgraph2[,1], aucSaturnin[,1]), ylim=c(0,1), names=c("beam", "bdmcmc", "rjmcmc", "Saturnin"))
		dev.off()

		# AUC PR
		setEPS()
		postscript(paste(namePrecision,"_n",n,"_nrep",nrep,"_AUC_PR.ps",sep=""))
		boxplot(cbind(aucBeam[,2], aucBDgraph1[,2], aucBDgraph2[,2], aucSaturnin[,2]), ylim=c(0,1), names=c("beam", "bdmcmc", "rjmcmc", "Saturnin"))
		dev.off()


	}

	proc.time() - pt1

	save(
	scoresBeam,
	scoresSaturnin,
	scoresBDgraph1,
	scoresBDgraph2,
	aucBeam,
	aucSaturnin,
	aucBDgraph1,
	aucBDgraph2,
	timing,
	file=paste(namePrecision,"_n",n,".RData",sep=""))


	########################
	#### END SIMULATION
	########################
}


########################
#### Run simulations
########################


# Band 1 - n=100
runSimulations(n=100, p=50, nrep=50, namePrecision="prec_band1_Gwishart_b4_p50")
# Band 1 - n=50
runSimulations(n=50, p=50, nrep=50, namePrecision="prec_band1_Gwishart_b4_p50")
# Band 1 - n=25
runSimulations(n=25, p=50, nrep=50, namePrecision="prec_band1_Gwishart_b4_p50")

# Cluster - n=100
runSimulations(n=100, p=50, nrep=50, namePrecision="prec_cluster_size10_Gwishart_b4_p50")
# Cluster - n=50
runSimulations(n=50, p=50, nrep=50, namePrecision="prec_cluster_size10_Gwishart_b4_p50")
# Cluster - n=25
runSimulations(n=25, p=50, nrep=50, namePrecision="prec_cluster_size10_Gwishart_b4_p50")

# hub - n=100
runSimulations(n=100, p=50, nrep=50, namePrecision="prec_hub_size10_Gwishart_b4_p50")
# hub - n=50
runSimulations(n=50, p=50, nrep=50, namePrecision="prec_hub_size10_Gwishart_b4_p50")
# hub - n=25
runSimulations(n=25, p=50, nrep=50, namePrecision="prec_hub_size10_Gwishart_b4_p50")

# random - n=100
runSimulations(n=100, p=50, nrep=50, namePrecision="prec_random_prob0pt1_Gwishart_b4_p50")
# random - n=50
runSimulations(n=50, p=50, nrep=50, namePrecision="prec_random_prob0pt1_Gwishart_b4_p50")
# random - n=25
runSimulations(n=25, p=50, nrep=50, namePrecision="prec_random_prob0pt1_Gwishart_b4_p50")
